# Supplementary material for: Design and implementation of an end-to-end AI-driven colonoscopy recall workflow at scale
Source: JAMIA Open. 2026 May 6;9(3):ooag070. doi: 10.1093/jamiaopen/ooag070 (PMC13148243; doi:10.1093/jamiaopen/ooag070)
Supplement: ooag070_Supplementary_Data [file ooag070_supplementary_data.zip]

Archive with 1 entries (1 files):
- Supplementary Legend with Captions and Figures-2-2.docx
